# Supplementary material for: Immunocytes do not mediate food intake and the causal relationship with allergic rhinitis: a comprehensive Mendelian randomization
Source: Front Nutr. 2024 Sep 27;11:1432283. doi: 10.3389/fnut.2024.1432283 (PMC11466801; doi:10.3389/fnut.2024.1432283)
Supplement: Supplementary file 1 [file Data_Sheet_1.zip]

Archive with 17 entries (17 files):
- STROBE checklist.pdf
- Supplementary Image 1.TIF
- Supplementary Image 2.TIF
- Supplementary Image 3.TIF
- Supplementary Image 4.TIF
- Supplementary Image 5.TIF
- Supplementary Image 6.TIF
- Supplementary Image 7.TIF
- Supplementary Table 1.CSV
- Supplementary Table 2.CSV
- Supplementary Table 3.CSV
- Supplementary Table 4.CSV
- Supplementary Table 5.CSV
- Supplementary Table 6.CSV
- Supplementary Table 7.CSV
- Supplementary Table 8.CSV
- Supplementary Table 9.docx
