# Supplementary material for: Immunocytes do not mediate food intake and the causal relationship with allergic rhinitis: a comprehensive Mendelian randomization
Source: Front Nutr. 2024 Sep 27;11:1432283. doi: 10.3389/fnut.2024.1432283 (PMC11466801; doi:10.3389/fnut.2024.1432283)
Supplement: Supplementary file 1 [file Data_Sheet_1.zip › Supplementary Table 1.CSV]

GWAS ID	Trait
ukb-b-311	White wine intake
ukb-b-9524	Fortified wine intake
ukb-b-5779	Alcohol intake frequency.
ukb-b-13556	Red wine intake
ukb-b-5237	Coffee intake
ukb-b-8006	Poultry intake
ukb-b-2862	Beef intake
ukb-b-17627	Non-oily fish intake
ukb-b-2209	Oily fish intake
ukb-b-5640	Pork intake
ukb-b-14179	Lamb/mutton intake
ukb-b-11348	Bread intake
ukb-b-1489	Cheese intake
ukb-b-8089	Cooked vegetable intake
ukb-b-3881	Fresh fruit intake
ukb-b-16576	Dried fruit intake
ieu-b-44	Fresh fruit intake
ukb-b-4070	Apple intake
ukb-b-4058	Baked bean intake
ukb-b-5362	Banana intake
ukb-b-3193	Bap intake
ukb-b-4961	Beer/cider intake
ukb-b-11880	Beetroot intake
ukb-b-8887	Berry intake
ukb-b-7429	Blue cheese intake
ukb-b-18007	Boiled/baked potatoes intake
ukb-b-19498	Bran cereal intake
ukb-b-5753	Breaded fish intake
ukb-b-15212	Broad bean intake
ukb-b-15601	Broccoli intake
ukb-b-2975	Cabbage/kale intake
ukb-b-3433	Cake intake
ukb-b-16710	Carrot intake
ukb-b-905	Cauliflower intake
ukb-b-14145	Celery intake
ukb-b-6185	Cheese spread intake
ukb-b-19847	Cheesy biscuits intake
ukb-b-2221	Cherry intake
ukb-b-9835	Chocolate sweet intake
ukb-b-5068	Chocolate-covered biscuits intake
ukb-b-1160	Chocolate-covered raisin intake
ukb-b-2691	Coleslaw intake
ukb-b-14171	Cottage cheese intake
ukb-b-7420	Courgette intake
ukb-b-758	Couscous intake
ukb-b-12602	Crisp intake
ukb-b-8759	Crispbread intake
ukb-b-588	Cucumber intake
ukb-b-6214	Doughnut intake
ukb-b-15321	Dried fruit intake
ukb-b-5382	Eggs in sandwiches intake
ukb-b-19142	Espresso intake
ukb-b-730	Fresh tomato intake
ukb-b-12836	Fried potatoes intake
ukb-b-17775	Fruitcake intake
ukb-b-17223	Garlic intake
ukb-b-12051	Grape intake
ukb-b-2299	Green bean intake
ukb-b-4442	Ham intake
ukb-b-3542	Hard cheese intake
ukb-b-17189	Ice-cream intake
ukb-b-282	Indian snacks intake
ukb-b-930	Instant coffee intake
ukb-b-2530	Leek intake
ukb-b-2867	Lettuce intake
ukb-b-19703	Low calorie drink intake
ukb-b-6218	Mango intake
ukb-b-15710	Mashed potato intake
ukb-b-19862	Melon intake
ukb-b-14505	Mozzarella intake
ukb-b-11004	Muesli intake
ukb-b-4043	Mushroom intake
ukb-b-5186	Oat crunch intake
ukb-b-6298	Oatcakes intake
ukb-b-10546	Oily fish intake
ukb-b-5232	Olives intake
ukb-b-11272	Omelette intake
ukb-b-8124	Onion intake
ukb-b-13520	Orange intake
ukb-b-2763	Orange juice intake
ukb-b-6500	Pancake intake
ukb-b-2468	Parsnip intake
ukb-b-15945	Pea intake
ukb-b-6154	Peach/nectarine intake
ukb-b-10793	Pear intake
ukb-b-1164	Pineapple intake
ukb-b-3852	Pizza intake
ukb-b-20023	Plain cereal intake
ukb-b-14182	Plum intake
ukb-b-29	Porridge intake
ukb-b-16010	Poultry intake
ukb-b-3022	Prune intake
ukb-b-621	Pulses intake
ukb-b-15960	Salted nuts intake
ukb-b-1099	Salted peanuts intake
ukb-b-11563	Satsuma intake
ukb-b-5847	Sausage intake
ukb-b-1503	Savoury biscuits intake
ukb-b-5627	Scone intake
ukb-b-13516	Scotch egg intake
ukb-b-2035	Scotch pancake intake
ukb-b-4548	Seeds intake
ukb-b-1604	Side salad intake
ukb-b-2024	Single crust pastry intake
ukb-b-4566	Sliced bread intake
ukb-b-8007	Soft cheese intake
ukb-b-812	Spinach intake
ukb-b-3751	Spirits intake
ukb-b-16077	Sprouts intake
ukb-b-8793	Squash intake
ukb-b-5213	Sushi intake
ukb-b-3646	Sweet biscuits intake
ukb-b-10932	Sweet pepper intake
ukb-b-13567	Sweetcorn intake
ukb-b-10640	Sweetened cereal intake
ukb-b-10565	Tinned tomato intake
ukb-b-12217	Unsalted nuts intake
ukb-b-15555	Unsalted peanuts intake
ukb-b-2512	White pasta intake
ukb-b-14690	White rice intake
ukb-b-7753	Yogurt intake
ukb-b-5605	Yorkshire pudding intake
ukb-b-7641	Crumble intake
ukb-b-1814	Cheesecake intake
ukb-b-20554	Milk-based pudding intake
ukb-b-998	Soya dessert intake
ukb-b-12236	Avocado intake
ukb-b-39	Crumbed or deep-fried poultry intake
ukb-b-12912	Snackpot intake
ukb-b-16139	Dark chocolate intake
ukb-b-4740	Feta intake
ukb-b-12658	Homemade soup intake
ukb-b-9686	Sweet potato intake
ukb-b-5522	Tofu intake
ukb-b-5008	Turnip/swede intake
ukb-b-5427	White fish intake
ukb-b-14166	Battered fish intake
ukb-b-18788	Cereal bar intake
ukb-b-117	Chocolate bar intake
ukb-b-602	Garlic bread intake
ukb-b-20122	Goat's cheese intake
ukb-b-18758	Grapefruit intake
ukb-b-3000	Latte intake
ukb-b-6373	Liver intake
ukb-b-4569	Milk chocolate intake
ukb-b-13281	Naan bread intake
ukb-b-19069	Quorn intake
ukb-b-10829	Beef intake
ukb-b-20341	Butternut squash intake
ukb-b-15094	Canned soup intake
ukb-b-4007	Croissant intake
ukb-b-14351	Grapefruit juice intake
ukb-b-2966	Milk intake
ukb-b-8374	Cappuccino intake
ukb-b-447	Danish pastry intake
ukb-b-1780	Fruit smoothie intake
ukb-b-530	Lamb intake
ukb-b-1795	Low calorie hot chocolate intake
ukb-b-12067	Sponge pudding intake
ukb-b-8676	Stewed fruit intake
ukb-b-5277	Baguette intake
ukb-b-4955	Dairy smoothie intake
ukb-b-1255	Double crust pastry intake
ukb-b-12763	Flavoured milk intake
ukb-b-6246	Bread roll intake
ukb-b-2237	Tinned tuna intake
ukb-b-5185	Pork intake
ukb-b-143	Shellfish intake
ukb-b-14746	Lobster/crab intake
ukb-b-1252	Other fish intake
ukb-b-16449	Hot chocolate intake
