# Supplementary material for: Immunocytes do not mediate food intake and the causal relationship with allergic rhinitis: a comprehensive Mendelian randomization
Source: Front Nutr. 2024 Sep 27;11:1432283. doi: 10.3389/fnut.2024.1432283 (PMC11466801; doi:10.3389/fnut.2024.1432283)
Supplement: Supplementary file 1 [file Data_Sheet_1.zip › Supplementary Table 2.CSV]

	id.exposure	id.outcome	outcome	exposure	egger_intercept	se	pval
1	ukb-b-14171	ebi-a-GCST90018792	Allergic rhinitis || id:ebi-a-GCST90018792	|| id:ukb-b-14171	-0.00452689041789267	0.00970118834895836	0.643359062246313
2	ukb-b-1814	ebi-a-GCST90018792	Allergic rhinitis || id:ebi-a-GCST90018792	|| id:ukb-b-1814	0.0112651479644792	0.00869526836805543	0.203610615414203
3	ukb-b-3433	ebi-a-GCST90018792	Allergic rhinitis || id:ebi-a-GCST90018792	|| id:ukb-b-3433	0.000130462421460612	0.0118271048154122	0.991320214797747
4	ukb-b-4961	ebi-a-GCST90018792	Allergic rhinitis || id:ebi-a-GCST90018792	|| id:ukb-b-4961	0.00758277162563385	0.0102601950206714	0.465818313471983
5	ukb-b-5008	ebi-a-GCST90018792	Allergic rhinitis || id:ebi-a-GCST90018792	|| id:ukb-b-5008	-0.0136895653974569	0.00985955317603751	0.174299681462719
6	ukb-b-5237	ebi-a-GCST90018792	Allergic rhinitis || id:ebi-a-GCST90018792	|| id:ukb-b-5237	0.00223151055037362	0.0040556051956969	0.582997601802381
7	ukb-b-8759	ebi-a-GCST90018792	Allergic rhinitis || id:ebi-a-GCST90018792	|| id:ukb-b-8759	0.0121935432101236	0.00842135173103479	0.163131766397892
