# Supplementary material for: Immunocytes do not mediate food intake and the causal relationship with allergic rhinitis: a comprehensive Mendelian randomization
Source: Front Nutr. 2024 Sep 27;11:1432283. doi: 10.3389/fnut.2024.1432283 (PMC11466801; doi:10.3389/fnut.2024.1432283)
Supplement: Supplementary file 1 [file Data_Sheet_1.zip › Supplementary Table 3.CSV]

	id.exposure	id.outcome	outcome	exposure	method	Q	Q_df	Q_pval
1	ukb-b-14171	ebi-a-GCST90018792	Allergic rhinitis || id:ebi-a-GCST90018792	|| id:ukb-b-14171	MR Egger	37.7723858564911	39	0.525797914109121
2	ukb-b-14171	ebi-a-GCST90018792	Allergic rhinitis || id:ebi-a-GCST90018792	|| id:ukb-b-14171	Inverse variance weighted	37.9901318086594	40	0.561056999548857
3	ukb-b-1814	ebi-a-GCST90018792	Allergic rhinitis || id:ebi-a-GCST90018792	|| id:ukb-b-1814	MR Egger	42.0866849203878	35	0.190974666812923
4	ukb-b-1814	ebi-a-GCST90018792	Allergic rhinitis || id:ebi-a-GCST90018792	|| id:ukb-b-1814	Inverse variance weighted	44.1049792227327	36	0.166285079548824
5	ukb-b-3433	ebi-a-GCST90018792	Allergic rhinitis || id:ebi-a-GCST90018792	|| id:ukb-b-3433	MR Egger	9.36025210017071	18	0.950804134989731
6	ukb-b-3433	ebi-a-GCST90018792	Allergic rhinitis || id:ebi-a-GCST90018792	|| id:ukb-b-3433	Inverse variance weighted	9.36037377870753	19	0.967003048646606
7	ukb-b-4961	ebi-a-GCST90018792	Allergic rhinitis || id:ebi-a-GCST90018792	|| id:ukb-b-4961	MR Egger	18.2858219416489	29	0.938238707310773
8	ukb-b-4961	ebi-a-GCST90018792	Allergic rhinitis || id:ebi-a-GCST90018792	|| id:ukb-b-4961	Inverse variance weighted	18.8320131699516	30	0.943455319972445
9	ukb-b-5008	ebi-a-GCST90018792	Allergic rhinitis || id:ebi-a-GCST90018792	|| id:ukb-b-5008	MR Egger	32.7316546215376	33	0.48041517005902
10	ukb-b-5008	ebi-a-GCST90018792	Allergic rhinitis || id:ebi-a-GCST90018792	|| id:ukb-b-5008	Inverse variance weighted	34.6594673985416	34	0.436326975326266
11	ukb-b-5237	ebi-a-GCST90018792	Allergic rhinitis || id:ebi-a-GCST90018792	|| id:ukb-b-5237	MR Egger	199.209075728948	147	0.00269798205485476
12	ukb-b-5237	ebi-a-GCST90018792	Allergic rhinitis || id:ebi-a-GCST90018792	|| id:ukb-b-5237	Inverse variance weighted	199.619353826628	148	0.00301109926331339
13	ukb-b-8759	ebi-a-GCST90018792	Allergic rhinitis || id:ebi-a-GCST90018792	|| id:ukb-b-8759	MR Egger	23.4151554474095	20	0.268872135802118
14	ukb-b-8759	ebi-a-GCST90018792	Allergic rhinitis || id:ebi-a-GCST90018792	|| id:ukb-b-8759	Inverse variance weighted	25.8696568206562	21	0.211462690397034
