# Supplementary material for: Immunocytes do not mediate food intake and the causal relationship with allergic rhinitis: a comprehensive Mendelian randomization
Source: Front Nutr. 2024 Sep 27;11:1432283. doi: 10.3389/fnut.2024.1432283 (PMC11466801; doi:10.3389/fnut.2024.1432283)
Supplement: Supplementary file 1 [file Data_Sheet_1.zip › Supplementary Table 4.CSV]

	id.exposure	id.outcome	outcome	exposure	method	nsnp	b	se	pval	lo_ci	up_ci	or	or_lci95	or_uci95
3	ebi-a-GCST90018792	ukb-b-14171	Cottage cheese intake || id:ukb-b-14171	|| id:ebi-a-GCST90018792	Inverse variance weighted	39	-0.00128778620178132	0.00128919199650895	0.317838507778225	-0.00381460251493886	0.00123903011137622	0.998713042639041	0.996192663838881	1.00123979802631
8	ebi-a-GCST90018792	ukb-b-1814	Cheesecake intake || id:ukb-b-1814	|| id:ebi-a-GCST90018792	Inverse variance weighted	39	0.00232246938774637	0.00173116488595504	0.179737236950903	-0.0010706137887255	0.00571555256421824	1.00232516840884	0.998929959113746	1.00573191749813
13	ebi-a-GCST90018792	ukb-b-3433	Cake intake || id:ukb-b-3433	|| id:ebi-a-GCST90018792	Inverse variance weighted	39	0.00574728550976698	0.00398187456916509	0.148918588702943	-0.00205718864579659	0.0135517596653305	1.00576383284069	0.997944925916499	1.01364400096668
18	ebi-a-GCST90018792	ukb-b-4961	Beer/cider intake || id:ukb-b-4961	|| id:ebi-a-GCST90018792	Inverse variance weighted	39	-0.000371435059789858	0.00601384070017164	0.95075127540053	-0.0121585628321263	0.0114156927125466	0.999628633913672	0.987915053833273	1.01148110038695
23	ebi-a-GCST90018792	ukb-b-5008	Turnip/swede intake || id:ukb-b-5008	|| id:ebi-a-GCST90018792	Inverse variance weighted	39	-0.00418468499973146	0.00222537362254182	0.0600479268025965	-0.00854641729991342	0.000177047300450499	0.995824058593895	0.991489999506167	1.00017706297425
28	ebi-a-GCST90018792	ukb-b-5237	Coffee intake || id:ukb-b-5237	|| id:ebi-a-GCST90018792	Inverse variance weighted	39	-0.00165249582600657	0.00205050724983688	0.420302751644668	-0.00567149003568686	0.00236649838367372	0.998348868793441	0.994344562502318	1.00236930075114
33	ebi-a-GCST90018792	ukb-b-8759	Crispbread intake || id:ukb-b-8759	|| id:ebi-a-GCST90018792	Inverse variance weighted	39	-0.00480903840459845	0.0070350310903308	0.494237557614294	-0.0185976993416468	0.00897962253244992	0.995202506506535	0.981574170756737	1.00902006029084
