# Supplementary material for: Immunocytes do not mediate food intake and the causal relationship with allergic rhinitis: a comprehensive Mendelian randomization
Source: Front Nutr. 2024 Sep 27;11:1432283. doi: 10.3389/fnut.2024.1432283 (PMC11466801; doi:10.3389/fnut.2024.1432283)
Supplement: Supplementary file 1 [file Data_Sheet_1.zip › Supplementary Table 5.CSV]

	X	id.exposure	id.outcome	outcome	exposure	method	nsnp	b	se	pval	lo_ci	up_ci	or	or_lci95	or_uci95
45	223	ebi-a-GCST90001435	ebi-a-GCST90018792	Allergic rhinitis || id:ebi-a-GCST90018792	|| id:ebi-a-GCST90001435	Inverse variance weighted	20	-0.0351715224391089	0.013635238571618	0.00989555493365312	-0.0618965900394802	-0.00844645483873754	0.965439807464571	0.939980085068854	0.991589116240642
76	381	ebi-a-GCST90001507	ebi-a-GCST90018792	Allergic rhinitis || id:ebi-a-GCST90018792	|| id:ebi-a-GCST90001507	Inverse variance weighted	27	-0.0341557384894833	0.0174126598028007	0.0498153289713713	-0.0682845517029727	-2.69252759940095e-05	0.966420983972632	0.933994665988232	0.999973075086488
104	522	ebi-a-GCST90001551	ebi-a-GCST90018792	Allergic rhinitis || id:ebi-a-GCST90018792	|| id:ebi-a-GCST90001551	Inverse variance weighted	42	-0.014361051716256	0.00697821695872631	0.0395917674546532	-0.0280383569553595	-0.000683746477152419	0.985741576317396	0.972351069659376	0.999316487224203
105	527	ebi-a-GCST90001552	ebi-a-GCST90018792	Allergic rhinitis || id:ebi-a-GCST90018792	|| id:ebi-a-GCST90001552	Inverse variance weighted	30	-0.0144204849293713	0.00529455513499002	0.00645660025455361	-0.0247978129939518	-0.0040431568647909	0.98568299226915	0.975507126955891	0.995965005689391
115	575	ebi-a-GCST90001572	ebi-a-GCST90018792	Allergic rhinitis || id:ebi-a-GCST90018792	|| id:ebi-a-GCST90001572	Inverse variance weighted	7	-0.097736693201739	0.0494927668953292	0.0482945717371095	-0.194742516316584	-0.000730870086893737	0.906887662005871	0.823046551833041	0.999269396933592
117	585	ebi-a-GCST90001574	ebi-a-GCST90018792	Allergic rhinitis || id:ebi-a-GCST90018792	|| id:ebi-a-GCST90001574	Inverse variance weighted	5	-0.0994559000488709	0.0468922503827475	0.0339264023147094	-0.191364710799056	-0.00754708929868578	0.905329873991374	0.82583134361175	0.992481318469511
121	605	ebi-a-GCST90001578	ebi-a-GCST90018792	Allergic rhinitis || id:ebi-a-GCST90018792	|| id:ebi-a-GCST90001578	Inverse variance weighted	9	0.0655343882646594	0.0310622082669512	0.0348774139530301	0.00465246006143509	0.126416316467884	1.06772945404523	1.00466329955733	1.1347544869391
178	893	ebi-a-GCST90001651	ebi-a-GCST90018792	Allergic rhinitis || id:ebi-a-GCST90018792	|| id:ebi-a-GCST90001651	Inverse variance weighted	27	0.0543566385845647	0.0227690899260036	0.016972654722102	0.00972922232959776	0.0989840548395317	1.05586109582172	1.00977670507831	1.10404869518492
192	963	ebi-a-GCST90001665	ebi-a-GCST90018792	Allergic rhinitis || id:ebi-a-GCST90018792	|| id:ebi-a-GCST90001665	Inverse variance weighted	29	-0.0298145145552285	0.0131900544851988	0.0237977744903819	-0.055667021346218	-0.00396200776423892	0.970625553764974	0.945854032663005	0.996045830633176
217	1088	ebi-a-GCST90001690	ebi-a-GCST90018792	Allergic rhinitis || id:ebi-a-GCST90018792	|| id:ebi-a-GCST90001690	Inverse variance weighted	70	-0.00550510832742424	0.00279199328472771	0.0486383340161177	-0.0109774151654906	-3.28014893579229e-05	0.99451001701315	0.989082616790334	0.999967199048605
259	1298	ebi-a-GCST90001732	ebi-a-GCST90018792	Allergic rhinitis || id:ebi-a-GCST90018792	|| id:ebi-a-GCST90001732	Inverse variance weighted	26	0.0604627729192506	0.0301810075394768	0.04514097289187	0.00130799814187612	0.119617547696625	1.06232804946212	1.00130885394453	1.12706572026028
271	1358	ebi-a-GCST90001744	ebi-a-GCST90018792	Allergic rhinitis || id:ebi-a-GCST90018792	|| id:ebi-a-GCST90001744	Inverse variance weighted	21	-0.072123144686016	0.0345886992970418	0.0370543269900447	-0.139916995308218	-0.0043292940638141	0.930416312931494	0.869430399206109	0.995680063820516
307	1538	ebi-a-GCST90001780	ebi-a-GCST90018792	Allergic rhinitis || id:ebi-a-GCST90018792	|| id:ebi-a-GCST90001780	Inverse variance weighted	39	0.0239957366535454	0.0117025829550765	0.0403190767348593	0.00105867406159552	0.0469327992454952	1.02428595099543	1.00105923465479	1.04805157685641
325	1628	ebi-a-GCST90001798	ebi-a-GCST90018792	Allergic rhinitis || id:ebi-a-GCST90018792	|| id:ebi-a-GCST90001798	Inverse variance weighted	93	-0.0263513655694902	0.0103211974314631	0.010675943974256	-0.0465809125351578	-0.00612181860382251	0.973992801942687	0.954487327456009	0.99389688154858
326	1633	ebi-a-GCST90001799	ebi-a-GCST90018792	Allergic rhinitis || id:ebi-a-GCST90018792	|| id:ebi-a-GCST90001799	Inverse variance weighted	22	-0.0321011998027495	0.0144738624752062	0.0265634410394239	-0.0604699702541536	-0.0037324293513454	0.968408574363394	0.941322036255483	0.99627452750507
328	1643	ebi-a-GCST90001801	ebi-a-GCST90018792	Allergic rhinitis || id:ebi-a-GCST90018792	|| id:ebi-a-GCST90001801	Inverse variance weighted	62	-0.0200166556517581	0.00974569697997621	0.0399856829988622	-0.0391182217325114	-0.000915089571004689	0.980182347594957	0.961637016031918	0.999085328995772
333	1668	ebi-a-GCST90001806	ebi-a-GCST90018792	Allergic rhinitis || id:ebi-a-GCST90018792	|| id:ebi-a-GCST90001806	Inverse variance weighted	79	-0.0345218137218954	0.0119948397213606	0.00400134810935128	-0.0580316995757621	-0.0110119278680287	0.966067265933973	0.943620034607911	0.989048481465249
335	1678	ebi-a-GCST90001808	ebi-a-GCST90018792	Allergic rhinitis || id:ebi-a-GCST90018792	|| id:ebi-a-GCST90001808	Inverse variance weighted	86	-0.0254384542580073	0.0116731171583149	0.0293142864296167	-0.0483177638883045	-0.00255914462771009	0.974882376978658	0.952830963694964	0.997444127191288
376	1883	ebi-a-GCST90001849	ebi-a-GCST90018792	Allergic rhinitis || id:ebi-a-GCST90018792	|| id:ebi-a-GCST90001849	Inverse variance weighted	43	-0.0374873279284336	0.0172265536701611	0.0295450739477261	-0.0712513731219495	-0.00372328273491779	0.963206623466751	0.93122777707014	0.996283640087704
399	1998	ebi-a-GCST90001872	ebi-a-GCST90018792	Allergic rhinitis || id:ebi-a-GCST90018792	|| id:ebi-a-GCST90001872	Inverse variance weighted	36	-0.0327899369782671	0.0110504446457607	0.00300431859552821	-0.054448808483958	-0.0111310654725762	0.967741825011029	0.94700698634033	0.98893065561727
465	2328	ebi-a-GCST90001938	ebi-a-GCST90018792	Allergic rhinitis || id:ebi-a-GCST90018792	|| id:ebi-a-GCST90001938	Inverse variance weighted	16	-0.0796449983884104	0.0360276300344197	0.0270590869577658	-0.150259153255873	-0.00903084352094777	0.923444112352569	0.860484950050865	0.991009812069596
474	2373	ebi-a-GCST90001947	ebi-a-GCST90018792	Allergic rhinitis || id:ebi-a-GCST90018792	|| id:ebi-a-GCST90001947	Inverse variance weighted	73	-0.0156167988290024	0.00755412513113615	0.038703950287821	-0.0304228840860292	-0.000810713571975557	0.984504511062143	0.970035234336631	0.999189614967482
476	2383	ebi-a-GCST90001949	ebi-a-GCST90018792	Allergic rhinitis || id:ebi-a-GCST90018792	|| id:ebi-a-GCST90001949	Inverse variance weighted	80	-0.0177115498099182	0.00797852541007102	0.0264253756675703	-0.0333494596136574	-0.00207364000617904	0.982444377758328	0.967200503009801	0.997928508499926
477	2388	ebi-a-GCST90001950	ebi-a-GCST90018792	Allergic rhinitis || id:ebi-a-GCST90018792	|| id:ebi-a-GCST90001950	Inverse variance weighted	24	-0.0314061007038158	0.0137604214994997	0.0224686732286299	-0.0583765268428352	-0.00443567456479637	0.969081948294528	0.943294704784743	0.995574148510271
510	2553	ebi-a-GCST90001983	ebi-a-GCST90018792	Allergic rhinitis || id:ebi-a-GCST90018792	|| id:ebi-a-GCST90001983	Inverse variance weighted	21	0.0552495042445198	0.02463096325168	0.0248909148548094	0.00697281627122695	0.103526192217813	1.05680425893218	1.00699718295649	1.10907484211448
557	2788	ebi-a-GCST90002030	ebi-a-GCST90018792	Allergic rhinitis || id:ebi-a-GCST90018792	|| id:ebi-a-GCST90002030	Inverse variance weighted	127	-0.0205325793186374	0.00738592536943652	0.00543655440628859	-0.035008993042733	-0.00605616559454183	0.979676778752655	0.965596732565841	0.993962136011821
595	2978	ebi-a-GCST90002068	ebi-a-GCST90018792	Allergic rhinitis || id:ebi-a-GCST90018792	|| id:ebi-a-GCST90002068	Inverse variance weighted	31	-0.0350583089535381	0.0146008284398523	0.0163450740739602	-0.0636759326956487	-0.0064406852114276	0.965549114457679	0.93830902554218	0.993580011543968
597	2988	ebi-a-GCST90002070	ebi-a-GCST90018792	Allergic rhinitis || id:ebi-a-GCST90018792	|| id:ebi-a-GCST90002070	Inverse variance weighted	43	-0.0243120641638925	0.0120814765403513	0.044183884853874	-0.0479917581829809	-0.000632370144804037	0.975981093506553	0.953141642664145	0.999367829759056
629	3148	ebi-a-GCST90002102	ebi-a-GCST90018792	Allergic rhinitis || id:ebi-a-GCST90018792	|| id:ebi-a-GCST90002102	Inverse variance weighted	56	-0.0409989533816247	0.0107022202111055	0.000127684218083516	-0.0619753049953915	-0.0200226017678578	0.959830134523129	0.939906097489903	0.980176519334247
630	3153	ebi-a-GCST90002103	ebi-a-GCST90018792	Allergic rhinitis || id:ebi-a-GCST90018792	|| id:ebi-a-GCST90002103	Inverse variance weighted	11	-0.0686128388920292	0.029660555981307	0.0207078646864993	-0.126747528615391	-0.0104781491686675	0.933688097828694	0.880956060719087	0.989576555402063
