# Supplementary material for: Immunocytes do not mediate food intake and the causal relationship with allergic rhinitis: a comprehensive Mendelian randomization
Source: Front Nutr. 2024 Sep 27;11:1432283. doi: 10.3389/fnut.2024.1432283 (PMC11466801; doi:10.3389/fnut.2024.1432283)
Supplement: Supplementary file 1 [file Data_Sheet_1.zip › Supplementary Table 6.CSV]

	id.exposure	id.outcome	outcome	exposure	method	nsnp	b	se	pval	lo_ci	up_ci	or	or_lci95	or_uci95
3	ebi-a-GCST90018792	ebi-a-GCST90001435	Plasma Blast-Plasma Cell %lymphocyte || id:ebi-a-GCST90001435	|| id:ebi-a-GCST90018792	Inverse variance weighted	38	-0.0304251897856013	0.0415449613358596	0.46395882625403	-0.111853314003886	0.0510029344326836	0.970032997729384	0.894175410891786	1.05232598125843
8	ebi-a-GCST90018792	ebi-a-GCST90001507	CD25++ CD45RA+ CD4 not regulatory T cell Absolute Count || id:ebi-a-GCST90001507	|| id:ebi-a-GCST90018792	Inverse variance weighted	38	0.0639627924713	0.0451300808127184	0.156395695363924	-0.024492165921628	0.152417750864228	1.06605273283592	0.975805333423921	1.1646466669733
13	ebi-a-GCST90018792	ebi-a-GCST90001551	Naive CD8+ T cell Absolute Count || id:ebi-a-GCST90001551	|| id:ebi-a-GCST90018792	Inverse variance weighted	38	0.0188814354529522	0.0327010242138133	0.563672081538127	-0.0452125720061219	0.0829754429120262	1.0190608169702	0.95579428512827	1.08651512657308
18	ebi-a-GCST90018792	ebi-a-GCST90001552	Naive CD8+ T cell %CD8+ T cell || id:ebi-a-GCST90001552	|| id:ebi-a-GCST90018792	Inverse variance weighted	38	-0.0121823070620383	0.0371021381600108	0.742650711103185	-0.0849024978556594	0.0605378837315829	0.987891596829587	0.918601845684927	1.06240784478159
23	ebi-a-GCST90018792	ebi-a-GCST90001572	Terminally Differentiated CD4-CD8- T cell Absolute Count || id:ebi-a-GCST90001572	|| id:ebi-a-GCST90018792	Inverse variance weighted	38	0.00144382822032874	0.0486184228731535	0.976308591067354	-0.0938482806110521	0.0967359370517095	1.00144487104212	0.91042088026255	1.10156945153471
28	ebi-a-GCST90018792	ebi-a-GCST90001574	Terminally Differentiated CD4-CD8- T cell %T cell || id:ebi-a-GCST90001574	|| id:ebi-a-GCST90018792	Inverse variance weighted	38	-0.0217356729771753	0.0481588596485073	0.651749708214517	-0.11612703788825	0.072655691933899	0.978498844557383	0.890362106390785	1.07536021796945
33	ebi-a-GCST90018792	ebi-a-GCST90001578	Transitional B cell %lymphocyte || id:ebi-a-GCST90001578	|| id:ebi-a-GCST90018792	Inverse variance weighted	38	0.0111761723951291	0.047954117843681	0.815715046742269	-0.0828138985784857	0.105166243368744	1.01123885912474	0.920522441815504	1.1108952739784
38	ebi-a-GCST90018792	ebi-a-GCST90001651	Granulocyte Absolute Count || id:ebi-a-GCST90001651	|| id:ebi-a-GCST90018792	Inverse variance weighted	38	-0.0169074625938394	0.0413895113185464	0.682909339988358	-0.0980309047781904	0.0642159795905116	0.983234666410913	0.906620884403622	1.06632267782813
43	ebi-a-GCST90018792	ebi-a-GCST90001665	CD28+ CD45RA+ CD8dim T cell %CD8dim T cell || id:ebi-a-GCST90001665	|| id:ebi-a-GCST90018792	Inverse variance weighted	38	0.0211341958015101	0.045764284491078	0.644220845243571	-0.0685638018010027	0.110832193404023	1.02135910454502	0.933733884299546	1.11720741635029
48	ebi-a-GCST90018792	ebi-a-GCST90001690	CD28+ CD45RA+ CD8+ T cell Absolute Count || id:ebi-a-GCST90001690	|| id:ebi-a-GCST90018792	Inverse variance weighted	38	0.0248634206299325	0.0342282058360854	0.46759266174212	-0.0422238628087949	0.0919507040686599	1.02517509319379	0.958655149315012	1.09631077708793
53	ebi-a-GCST90018792	ebi-a-GCST90001732	CD19 on IgD- CD27- B cell || id:ebi-a-GCST90001732	|| id:ebi-a-GCST90018792	Inverse variance weighted	38	0.00642315976182786	0.0418600570051008	0.878048427996319	-0.0756225519681697	0.0884688714918254	1.0064438324902	0.927166097541094	1.09250024417838
58	ebi-a-GCST90018792	ebi-a-GCST90001744	CD20 on CD20- CD38- B cell || id:ebi-a-GCST90001744	|| id:ebi-a-GCST90018792	Inverse variance weighted	38	0.0380983252210694	0.0419216721990927	0.363456845998452	-0.0440681522891522	0.120264802731291	1.03883337137792	0.95688874109258	1.127795455359
63	ebi-a-GCST90018792	ebi-a-GCST90001780	CD25 on IgD+ CD38- B cell || id:ebi-a-GCST90001780	|| id:ebi-a-GCST90018792	Inverse variance weighted	38	0.00999890631471579	0.0417341084974836	0.810651252606886	-0.071799946340352	0.0917977589697836	1.01004906240777	0.930717070544176	1.09614311454964
68	ebi-a-GCST90018792	ebi-a-GCST90001798	CD27 on CD24+ CD27+ B cell || id:ebi-a-GCST90001798	|| id:ebi-a-GCST90018792	Inverse variance weighted	38	-0.0685423674815479	0.0416311267673565	0.0996770822474954	-0.150139375945567	0.013054640982471	0.933753898464402	0.860588022796506	1.01314022482467
73	ebi-a-GCST90018792	ebi-a-GCST90001799	CD27 on T cell || id:ebi-a-GCST90001799	|| id:ebi-a-GCST90018792	Inverse variance weighted	37	-0.0852704903642523	0.0555026913407387	0.124457286082432	-0.1940557653921	0.0235147846635957	0.918263869277543	0.823611973943262	1.02379343707629
78	ebi-a-GCST90018792	ebi-a-GCST90001801	CD27 on IgD+ CD38- unswitched memory B cell || id:ebi-a-GCST90001801	|| id:ebi-a-GCST90018792	Inverse variance weighted	37	-0.0463290167662595	0.0587400219136646	0.430279789345287	-0.161459459717042	0.0688014261845232	0.954727789059621	0.850901026534534	1.07122347109506
83	ebi-a-GCST90018792	ebi-a-GCST90001806	CD27 on unswitched memory B cell || id:ebi-a-GCST90001806	|| id:ebi-a-GCST90018792	Inverse variance weighted	38	-0.0482186814495502	0.0421546171845867	0.252684643684594	-0.13084173113134	0.0344043682322397	0.95292537718785	0.877356621643074	1.03500304447241
88	ebi-a-GCST90018792	ebi-a-GCST90001808	CD27 on switched memory B cell || id:ebi-a-GCST90001808	|| id:ebi-a-GCST90018792	Inverse variance weighted	38	-0.0683560498380168	0.0419778849220148	0.103443822904972	-0.150632704285166	0.0139206046091321	0.933927889498698	0.860163575040803	1.01401794739113
93	ebi-a-GCST90018792	ebi-a-GCST90001849	CD3 on HLA DR+ CD4+ T cell || id:ebi-a-GCST90001849	|| id:ebi-a-GCST90018792	Inverse variance weighted	38	0.0186699412099013	0.0467719651919528	0.689768326837318	-0.0730031105663261	0.110342992986129	1.01884531426368	0.929597938445251	1.11666101167693
98	ebi-a-GCST90018792	ebi-a-GCST90001872	HVEM on naive CD8+ T cell || id:ebi-a-GCST90001872	|| id:ebi-a-GCST90018792	Inverse variance weighted	37	-0.0147582314422745	0.0717064847738344	0.836935845562387	-0.15530294159899	0.125786478714441	0.985350137489118	0.856155772994537	1.13404000075115
103	ebi-a-GCST90018792	ebi-a-GCST90001938	CD25 on CD39+ resting CD4 regulatory T cell || id:ebi-a-GCST90001938	|| id:ebi-a-GCST90018792	Inverse variance weighted	38	0.0111532557499051	0.0508480960402601	0.826381614819401	-0.0885090124890048	0.110815523988815	1.0112156851881	0.915294861613949	1.11718879331121
108	ebi-a-GCST90018792	ebi-a-GCST90001947	CD33 on CD33+ HLA DR+ CD14dim || id:ebi-a-GCST90001947	|| id:ebi-a-GCST90018792	Inverse variance weighted	37	-0.0340774968245529	0.0617672254163492	0.581148157051872	-0.155141258640597	0.0869862649914915	0.966496601317616	0.856294209983909	1.090881696346
113	ebi-a-GCST90018792	ebi-a-GCST90001949	CD33 on CD33dim HLA DR+ CD11b- || id:ebi-a-GCST90001949	|| id:ebi-a-GCST90018792	Inverse variance weighted	37	-0.0283447159835698	0.0596514944226737	0.634664429639694	-0.14526164505201	0.0885722130848707	0.972053226756357	0.864795993914194	1.09261315072789
118	ebi-a-GCST90018792	ebi-a-GCST90001950	CD33 on Granulocytic Myeloid-Derived Suppressor Cells || id:ebi-a-GCST90001950	|| id:ebi-a-GCST90018792	Inverse variance weighted	37	0.0171298212007602	0.0693129852646789	0.804801999250088	-0.11872362991801	0.152983272319531	1.01727737792396	0.888053198185329	1.16530548592188
123	ebi-a-GCST90018792	ebi-a-GCST90001983	CD14 on CD14+ CD16+ monocyte || id:ebi-a-GCST90001983	|| id:ebi-a-GCST90018792	Inverse variance weighted	38	-0.00552802174881295	0.0437926117560428	0.899548412095861	-0.0913615407906568	0.0803054972930309	0.994487229647124	0.912687677418061	1.08361805949769
128	ebi-a-GCST90018792	ebi-a-GCST90002030	CD39 on CD39+ activated CD4 regulatory T cell || id:ebi-a-GCST90002030	|| id:ebi-a-GCST90018792	Inverse variance weighted	38	-0.000927269120977335	0.0462529599280625	0.984005258042957	-0.0915830705799798	0.0897285323380251	0.999073160660183	0.91248551230279	1.09387729108439
133	ebi-a-GCST90018792	ebi-a-GCST90002068	CD4 on secreting CD4 regulatory T cell || id:ebi-a-GCST90002068	|| id:ebi-a-GCST90018792	Inverse variance weighted	38	-0.0641639478804508	0.0493476704664997	0.193517802794797	-0.16088538199479	0.0325574862338886	0.93785122820479	0.85138965009824	1.03309328007892
138	ebi-a-GCST90018792	ebi-a-GCST90002070	CD4 on activated & secreting CD4 regulatory T cell || id:ebi-a-GCST90002070	|| id:ebi-a-GCST90018792	Inverse variance weighted	38	-0.0736901869213429	0.0474752813746242	0.1206191366255	-0.166741738415606	0.0193613645729206	0.9289594530513	0.846418180412309	1.01955001131119
143	ebi-a-GCST90018792	ebi-a-GCST90002102	CD45RA on resting CD4 regulatory T cell || id:ebi-a-GCST90002102	|| id:ebi-a-GCST90018792	Inverse variance weighted	38	-0.00598295258124714	0.0443417379906322	0.892668612929409	-0.0928927590428863	0.080926853880392	0.994034909638855	0.911291222799062	1.08429158194427
148	ebi-a-GCST90018792	ebi-a-GCST90002103	CD45RA on CD39+ resting CD4 regulatory T cell || id:ebi-a-GCST90002103	|| id:ebi-a-GCST90018792	Inverse variance weighted	11	0.00797004203715785	0.109926893745472	0.942201527898982	-0.207486669703968	0.223426753778284	1.00800188736885	0.81262407422037	1.2503540532121
