# Supplementary material for: Immunocytes do not mediate food intake and the causal relationship with allergic rhinitis: a comprehensive Mendelian randomization
Source: Front Nutr. 2024 Sep 27;11:1432283. doi: 10.3389/fnut.2024.1432283 (PMC11466801; doi:10.3389/fnut.2024.1432283)
Supplement: Supplementary file 1 [file Data_Sheet_1.zip › Supplementary Table 7.CSV]

	id.exposure	id.outcome	outcome	exposure	egger_intercept	se	pval
1	ukb-b-14171	ebi-a-GCST90001651	Granulocyte Absolute Count || id:ebi-a-GCST90001651	|| id:ukb-b-14171	-0.0225957067016848	0.0181658100526815	0.22097612179625
2	ukb-b-14171	ebi-a-GCST90001808	CD27 on switched memory B cell || id:ebi-a-GCST90001808	|| id:ukb-b-14171	0.0171288117128137	0.0164276958817377	0.303517565583841
3	ukb-b-14171	ebi-a-GCST90002103	CD45RA on CD39+ resting CD4 regulatory T cell || id:ebi-a-GCST90002103	|| id:ukb-b-14171	-0.0420498604539312	0.0391956638910668	0.311274263868906
4	ukb-b-3433	ebi-a-GCST90001651	Granulocyte Absolute Count || id:ebi-a-GCST90001651	|| id:ukb-b-3433	-0.0218954621997635	0.0239913318078117	0.373493884019108
5	ukb-b-3433	ebi-a-GCST90001808	CD27 on switched memory B cell || id:ebi-a-GCST90001808	|| id:ukb-b-3433	-0.00467655572997178	0.0240230842221943	0.847959350897641
6	ukb-b-3433	ebi-a-GCST90002103	CD45RA on CD39+ resting CD4 regulatory T cell || id:ebi-a-GCST90002103	|| id:ukb-b-3433	0.0433368282955981	0.0376592419138797	0.287618210001197
