# Supplementary material for: Immunocytes do not mediate food intake and the causal relationship with allergic rhinitis: a comprehensive Mendelian randomization
Source: Front Nutr. 2024 Sep 27;11:1432283. doi: 10.3389/fnut.2024.1432283 (PMC11466801; doi:10.3389/fnut.2024.1432283)
Supplement: Supplementary file 1 [file Data_Sheet_1.zip › Supplementary Table 8.CSV]

	id.exposure	id.outcome	outcome	exposure	method	Q	Q_df	Q_pval
1	ukb-b-14171	ebi-a-GCST90001651	Granulocyte Absolute Count || id:ebi-a-GCST90001651	|| id:ukb-b-14171	MR Egger	49.8770457943678	39	0.113774913125242
2	ukb-b-14171	ebi-a-GCST90001651	Granulocyte Absolute Count || id:ebi-a-GCST90001651	|| id:ukb-b-14171	Inverse variance weighted	51.8557388771695	40	0.0991654829122503
3	ukb-b-14171	ebi-a-GCST90001808	CD27 on switched memory B cell || id:ebi-a-GCST90001808	|| id:ukb-b-14171	MR Egger	41.5258770901991	39	0.36120976086524
4	ukb-b-14171	ebi-a-GCST90001808	CD27 on switched memory B cell || id:ebi-a-GCST90001808	|| id:ukb-b-14171	Inverse variance weighted	42.6834686971981	40	0.356518703330002
5	ukb-b-14171	ebi-a-GCST90002103	CD45RA on CD39+ resting CD4 regulatory T cell || id:ebi-a-GCST90002103	|| id:ukb-b-14171	MR Egger	6.11973170963384	9	0.727877801785292
6	ukb-b-14171	ebi-a-GCST90002103	CD45RA on CD39+ resting CD4 regulatory T cell || id:ebi-a-GCST90002103	|| id:ukb-b-14171	Inverse variance weighted	7.2706727277231	10	0.699668498178115
7	ukb-b-3433	ebi-a-GCST90001651	Granulocyte Absolute Count || id:ebi-a-GCST90001651	|| id:ukb-b-3433	MR Egger	15.8075863437206	18	0.605973914174934
8	ukb-b-3433	ebi-a-GCST90001651	Granulocyte Absolute Count || id:ebi-a-GCST90001651	|| id:ukb-b-3433	Inverse variance weighted	16.6404991129226	19	0.61420872739111
9	ukb-b-3433	ebi-a-GCST90001808	CD27 on switched memory B cell || id:ebi-a-GCST90001808	|| id:ukb-b-3433	MR Egger	10.7564394058421	17	0.868941597452858
10	ukb-b-3433	ebi-a-GCST90001808	CD27 on switched memory B cell || id:ebi-a-GCST90001808	|| id:ukb-b-3433	Inverse variance weighted	10.7943355217936	18	0.902879400941891
11	ukb-b-3433	ebi-a-GCST90002103	CD45RA on CD39+ resting CD4 regulatory T cell || id:ebi-a-GCST90002103	|| id:ukb-b-3433	MR Egger	6.7288042651256	7	0.457652277319427
12	ukb-b-3433	ebi-a-GCST90002103	CD45RA on CD39+ resting CD4 regulatory T cell || id:ebi-a-GCST90002103	|| id:ukb-b-3433	Inverse variance weighted	8.05305767508926	8	0.428304527875079
